# Supplementary material for: Relationship of Physical Activity and Sedentary Time with Metabolic Health in Children and Adolescents Measured by Accelerometer: A Narrative Review
Source: Healthcare (Basel). 2021 Jun 10;9(6):709. doi: 10.3390/healthcare9060709 (PMC8230405; doi:10.3390/healthcare9060709)
Supplement: Supplementary file 1 [file healthcare-09-00709-s001.zip]

Archive with 1 entries (1 files):
- healthcare-1213797-supplementary.pdf
